# Supplementary material for: The effect of fatigue on electromechanical response times in basketball players with and without persistent low back pain
Source: Sci Rep. 2022 Oct 25;12:17849. doi: 10.1038/s41598-022-21940-8 (PMC9596473; doi:10.1038/s41598-022-21940-8)
Supplement: Supplementary file 1 — Supplementary Information. [file 41598_2022_21940_MOESM1_ESM.xlsx]

## Sheet: Sheet1
GROUP	AGE	WEIGHT_KG	HIEGHT_CM	BMI	PHR	RPEs	VAS	ODI	PMT_VL_PRE	PMT_VM_PRE	PMT_BF_PRE	PMT_SM_PRE	PMT_MG_PRE	PMT_LG_PRE	PMT_TA_PRE	PMT_VL_POST	PMT_VM_POST	PMT_BF_POST	PMT_SM_POST	PMT_MG_POST	PMT_LG_POST	PMT_TA_POST	EMD_VL_PRE	EMD_VM_PRE	EMD_BF_PRE	EMD_SM_PRE	EMD_MG_PRE	EMD_LG_PRE	EMD_TA_PRE	EMD_VL_POST	EMD_VM_POST	EMD_BF_POST	EMD_SM_POST	EMD_MG_POST	EMD_LG_POST	EMD_TA_POST	TRT_KNEE_FLX_PRE	TRT_KNEE_EXT_PRE	TRT_ANKLE_DOR_PRE	TRT_ANKLE_PLN_PRE	TRT_KNEE_FLX_POST	TRT_KNEE_EXT_POST	TRT_ANKLE_DOR_POST	TRT_ANKLE_PLN_POST
lower back pain	21	85	184	25.11	139	7	8	14	1.3	4.2	0.81	5.8	1.3	0.8	1.8	9.4	7.1	7.1	8.1	0.08	-0.9	-0.9	27.1	24.2	27.59	22.6	9.5	10	8.61	10.7	13	13	12	-1.48	1	0.23	28.3	28.4	18.9	14.8	27	20.1	11.2	10.1
lower back pain	25	80	187	22.88	140	6	7	11	3	2.2	7	8.8	25.5	22.3	5	8.9	7.7	5.7	8.9	-8.9	13.1	-10.4	25.9	26.7	21.9	20.1	-2.6	-9.4	4.7	11.1	12.3	14.3	11.1	11.7	10.7	10.9	28.8	28.9	6.1	15.9	23	20	9.35	10
lower back pain	24	65	175	21.22	138	7	7	13	4.3	4.2	7.9	6.3	12.4	10.5	2.4	7.2	6.4	2.3	7.9	-5	5.5	-6.2	24.1	24.2	20.5	22.1	5.5	7.4	11.3	12.5	13.3	17.4	11.8	12.2	10.8	5.56	27.3	28.4	18.8	2.1	26.8	19.7	9.1	19.4
lower back pain	22	85	184	25.11	143	8	8	25	5.8	8.9	6.9	3.5	1	-8.9	-10.5	6.3	8.4	8.9	9.5	-7.8	5.1	-10.3	19.4	16.3	18.3	21.7	-1.3	8.6	7.6	14.2	12.1	11.6	11	10.1	3.4	11.24	24.1	25.2	6.88	15.94	24.9	20.5	11.1	10.6
lower back pain	26	96	198	24.49	139	7	8	12	4.2	6.2	5	6.6	10	8.1	-8.1	8.1	7	4.5	8.7	0.8	13.2	-0.6	-0.8	-2.8	-1.6	-3.2	-9.19	-7.29	3.54	15.7	16.8	19.3	15.1	3.71	11.49	3.21	21.3	3.4	4.9	2.2	25.4	23.8	9.4	13.8
lower back pain	24	65	176	20.98	141	8	7	40	3.5	8.5	8	9.6	-2.9	-5.8	-12.4	6	6.6	1.3	7.6	-6.4	9.1	-7.1	3.5	-1.5	-1	-2.6	3.21	6.11	7.91	15.4	14.8	20.1	13.8	10.61	1.29	6.68	25.9	7	4.6	15.96	24.2	21.4	10.2	11.6
lower back pain	21	85	188	24.05	137	7	8	14	4.2	1.7	2.3	5	7	7.1	-5.5	7.8	9.8	3.6	10.4	-0.5	12	-0.8	18.3	20.8	20.2	17.5	2.55	2.45	8.25	13	11	17.2	10.4	6.25	11.45	-0.36	21.4	22.5	7	2.2	23	20.8	12.7	10.8
lower back pain	25	80	187	22.88	143	7	8	24	4.1	7.5	7.3	1.7	11.5	8	-0.1	6.4	5.8	2.5	6.9	-4.3	6.8	-7.1	2.4	-1	-0.8	4.8	1.75	5.25	4.7	14.6	15.2	18.5	14.1	11.45	11.65	8.34	25.4	6.5	5.11	2.2	21.4	21	10.1	11.22
lower back pain	24	73	175	23.84	138	8	9	40	3.8	4.6	3.5	7.6	-9.1	-9.6	-9.4	7.5	6	2.6	7.7	-7.3	1.7	-7.5	20	19.2	20.3	16.2	12.09	12.59	6.87	13.5	15	18.4	13.3	10.49	1.09	5.68	12.7	23.8	20.8	2	22.9	21	10.2	12.01
lower back pain	23	85	187	24.31	139	7	8	28	5.2	6.5	5	1	0.2	0.7	-9	7.9	8.9	4	9	0.7	4.7	0.8	11.2	9.9	11.4	15.4	4.69	4.19	9.31	13.1	12.1	17	12	6.39	1.09	-0.43	15.3	16.4	6.7	2.1	23.2	21	11.1	11.55
lower back pain	27	82	187	23.45	140	8	9	41	4.6	4.8	7.9	9.2	8.5	8.7	2.2	6.8	4.7	3.2	5.8	-1.3	1.8	-1	21.8	21.6	18.5	17.2	5.63	5.43	7.38	14.4	16.5	18	15.4	6.03	1.33	1.9	25.3	26.4	20.3	3	22.2	21.2	8.6	12.2
lower back pain	24	75	179	23.41	141	7	8	13	3	5.9	6.3	6.7	4.8	3.2	0.3	7.7	7.2	3.3	8.3	-10.5	0.8	-11	12.6	9.7	9.3	8.9	10.65	12.25	11.26	11.3	11.8	15.7	10.7	17.45	1.15	10.09	14.5	15.6	14.5	15.98	18	19	12.05	14
health	22	79	180	24.38	144	7	0	0	0.5	0	7	3.5	-8	-2.5	-0.4	8.4	9.9	10.4	10.4	-9.4	-10.4	-10.4	20	20.5	13.5	17	12.7	7.2	12.3	8.7	7.2	6.7	6.7	4.2	5.2	0.11	19.5	20.5	14.95	11.1	18.1	17.1	17.35	12.1
health	22	102	194	27.1	142	7	0	0	6.8	6.5	3.2	4.2	-7	4.2	-0.85	9.9	9.8	9	10	-7.9	-12.6	-6.5	15.5	15.8	19.1	18.1	11.27	0.07	8.61	13.6	13.7	14.5	13.5	-1.03	3.67	-3.62	21.3	22.3	14.3	13.3	16.2	23.5	10.5	19.9
health	24	80	181	24.42	144	7	0	0	4.4	4.3	2.7	7.2	-15.1	-6.7	-0.5	2.4	0.6	2.1	3.1	0.4	-1.7	1.3	10.8	10.9	12.5	8	12.03	3.63	10.5	21.9	23.7	22.2	21.2	2.33	4.43	-1.71	14.2	15.2	15.7	17.7	18.3	24.3	11.25	18.29
health	25	95	197	24.48	143	7	0	0	6.7	5.2	3.5	8.6	-15.1	-7.7	-1	6.6	4.5	3.7	5.2	-3	-6.2	-3	10.4	11.9	13.6	8.5	10.34	2.94	11.65	11.4	13.5	14.3	12.8	0.34	3.54	-1.19	15.1	17.1	16.6	18.4	19.4	18	17.83	19.9
health	23	81	184	23.92	143	7	0	0	6	5.9	3.7	7.5	-16	-7.8	-7.9	2.4	0.8	1.6	3.4	0.9	-2	2.2	9.3	9.4	11.6	7.8	9.49	1.29	9.47	22	23.6	22.8	21	-1.01	1.89	-3.71	13.3	15.3	8.3	12	20.4	24.4	13.15	13.01
health	25	100	199	25.25	142	7	0	0	2	0.8	1.2	4.1	-12.5	-3	-5.9	5.7	4.2	3.5	5.9	-2.5	-5.6	-1.6	14.9	16.1	15.7	12.8	11.81	2.31	8.04	10.9	12.4	13.1	10.7	1.21	4.31	-2.03	14.9	16.9	5.6	17.5	17.6	16.6	17.7	16.6
health	20	79	180	24.38	143	6	0	0	0.6	1.8	9.7	3.3	-11.3	-4.8	-1.05	5	4.9	4.5	5.1	-3.6	-5.6	-3.4	19.8	18.6	10.7	17.1	11.71	5.21	7.15	12.8	12.9	13.3	12.7	2.21	4.21	-1.53	18.4	20.4	9.39	10.1	18.8	17.8	10.1	12
health	26	77	183	22.99	145	6	0	0	7.2	3.9	7.6	4.8	-14.2	-5.8	-7.25	5.8	5.1	4.1	6	-2.3	-5.9	-2.1	7.8	11.1	7.4	10.2	9.56	1.16	11.05	14	14.7	15.7	13.8	-1.34	2.26	-2.23	13	15	14.9	18.9	19.8	19.8	12.8	13.01
health	27	80	187	22.88	142	7	0	0	0.1	1.8	6	6.2	-10.5	0.2	-7.35	5.5	4.6	3.2	5.6	-2.6	-5	-3.3	21.4	19.7	15.5	15.3	13.26	2.56	13.34	11.4	12.3	13.7	11.3	1.86	4.26	-0.56	19.5	21.5	10.5	11.1	19.9	16.9	16	19.92
health	26	103	200	25.75	142	6	0	0	3.7	1.4	3.1	5.4	-12.1	-3.4	-1	4.2	3.3	2.9	5.2	-1.8	-4	-2.9	10	12.3	10.6	8.3	11.14	2.44	10.87	12.9	13.8	14.2	11.9	0.24	2.44	-1.36	11.7	13.7	12.73	12.1	18.9	17.1	17.9	14.05
health	21	78	180	24.07	143	8	0	0	3.5	1.4	8.2	2.3	-9.9	-1.5	-0.5	4.1	3	2.3	4.5	-1.1	-4.4	-1.4	15.5	17.6	10.8	16.7	12.26	3.86	6.94	14.2	15.3	16	13.8	2.06	5.36	-0.94	17	19	15.19	19.9	16.05	18.3	16.3	19.85
health	22	90	191	24.67	142	7	0	0	1.8	1.8	7.1	0.2	-8.2	-1.3	-1	6.2	5.5	4.5	6.8	-4.2	-6.7	-3.6	19.66	19.66	14.36	21.26	10.45	-1.45	8.63	11	11.7	12.7	10.4	-3.35	-0.85	-1.66	19.46	21.46	14.96	11.46	15.45	17.2	14.2	19.2
